# Supplementary material for: Testosterone exacerbates neutrophilia and cardiac injury in myocardial infarction via actions in bone marrow
Source: Nat Commun. 2025 Feb 5;16:1142. doi: 10.1038/s41467-025-56217-x (PMC11799197; doi:10.1038/s41467-025-56217-x)
Supplement: Supplementary file 4 — Source Data [file 41467_2025_56217_MOESM4_ESM.zip]

Archive with 9 entries (9 files):
- Fig 3.xlsx
- Suppl Fig 5.xlsx
- Suppl Fig 6.xlsx
- Suppl Fig 7.xlsx
- Fig 1.xlsx
- Fig 2.xlsx
- Suppl Fig 1.xlsx
- Suppl Fig 3.xlsx
- Suppl Fig 4.xlsx
