# Supplementary material for: Testosterone exacerbates neutrophilia and cardiac injury in myocardial infarction via actions in bone marrow
Source: Nat Commun. 2025 Feb 5;16:1142. doi: 10.1038/s41467-025-56217-x (PMC11799197; doi:10.1038/s41467-025-56217-x)
Supplement: Supplementary file 4 — Source Data [file 41467_2025_56217_MOESM4_ESM.zip › Fig 3.xlsx]

## Sheet: Fig 3a
Fig 3a
Genotype	Injection	Neutrophils (x106/mL)	n
Osx1-Cre+/-	Vehicle	0.161402
Osx1-Cre+/-	Vehicle	0.072564
Osx1-Cre+/-	Vehicle	0.063575	3
O-ARKO	Vehicle	0.560541
O-ARKO	Vehicle	0.306663
O-ARKO	Vehicle	0.156944
O-ARKO	Vehicle	0.193924
O-ARKO	Vehicle	0.136712	5
Osx1-Cre+/-	G-CSF	2.80751
Osx1-Cre+/-	G-CSF	2.58916
Osx1-Cre+/-	G-CSF	1.57874
Osx1-Cre+/-	G-CSF	1.47234
Osx1-Cre+/-	G-CSF	0.955499
Osx1-Cre+/-	G-CSF	2.14925
Osx1-Cre+/-	G-CSF	1.92542
Osx1-Cre+/-	G-CSF	4.01135
Osx1-Cre+/-	G-CSF	1.27733
Osx1-Cre+/-	G-CSF	4.06271
Osx1-Cre+/-	G-CSF	1.14171
Osx1-Cre+/-	G-CSF	1.41085
Osx1-Cre+/-	G-CSF	1.19489
Osx1-Cre+/-	G-CSF	0.379085	14
O-ARKO	G-CSF	0.828986
O-ARKO	G-CSF	0.886831
O-ARKO	G-CSF	2.07402
O-ARKO	G-CSF	0.449807
O-ARKO	G-CSF	0.841536
O-ARKO	G-CSF	1.08957
O-ARKO	G-CSF	3.97306
O-ARKO	G-CSF	1.57955
O-ARKO	G-CSF	0.963339
O-ARKO	G-CSF	1.14113
O-ARKO	G-CSF	0.849354
O-ARKO	G-CSF	1.1925
O-ARKO	G-CSF	0.255279
O-ARKO	G-CSF	0.379701	14

## Sheet: Fig 3b
Fig 3b
		Neutrophils in blood (FACS)
Castration	Injection	Total Ly6G+ (x106/mL)	n
Sham	G-CSF	2.53278
Sham	G-CSF	1.25883
Sham	G-CSF	2.11047
Sham	G-CSF	2.36201	4
ORX	G-CSF	0.956882
ORX	G-CSF	0.845245
ORX	G-CSF	0.758847
ORX	G-CSF	1.07715
ORX	G-CSF	1.17958	5

## Sheet: Fig 3c
Fig 3c
Genotype	Relative Cxcl12 mRNA expression	n
Osx1-Cre+/- (C57)	0.346048
Osx1-Cre+/- (C57)	0.643973
Osx1-Cre+/- (C57)	0.532252
Osx1-Cre+/- (C57)	1.00963
Osx1-Cre+/- (C57)	0.720987
Osx1-Cre+/- (C57)	1.76939
Osx1-Cre+/- (C57)	1.55395
Osx1-Cre+/- (C57)	0.627396
Osx1-Cre+/- (C57)	1.55597
Osx1-Cre+/- (C57)	0.749727
Osx1-Cre+/- (C57)	1.49067
Osx1-Cre+/- (C57)	0.337997
Osx1-Cre+/- (C57)	0.661921
Osx1-Cre+/- (C57)	0.626097
Osx1-Cre+/- (C57)	1.43953
Osx1-Cre+/- (C57)	1.93446	16
O-ARKO	0.564635
O-ARKO	0.682119
O-ARKO	1.06967
O-ARKO	1.84763
O-ARKO	2.02145
O-ARKO	0.853637
O-ARKO	0.987098
O-ARKO	4.34158
O-ARKO	2.30854
O-ARKO	0.592651
O-ARKO	1.20491
O-ARKO	0.970584
O-ARKO	1.15372
O-ARKO	1.5556
O-ARKO	3.96505
O-ARKO	8.38267	16

## Sheet: Fig 3d
Fig 3d
Castration	Relative Cxcl12 mRNA expression	n
Sham	1.07331
Sham	0.220781
Sham	0.81215
Sham	0.445712
Sham	1.39464
Sham	1.10509
Sham	1.73189
Sham	3.20053
Sham	0.421935
Sham	0.57837
Sham	0.563762
Sham	0.643175
Sham	0.808655	13
ORX	1.01097
ORX	1.39546
ORX	0.415048
ORX	1.14244
ORX	1.02965
ORX	1.28879
ORX	2.53743
ORX	6.41928
ORX	4.0729
ORX	0.878172
ORX	1.45162
ORX	1.17409
ORX	1.41226	13

## Sheet: Fig 3e
Fig 3e
Pos/Neg sort	Relative Cxcl12 mRNA expression	n
Pos Sort	8.58971
Pos Sort	6.28214
Pos Sort	7.44057
Pos Sort	5.93323	4
Neg Sort	1.12156
Neg Sort	0.77755
Neg Sort	1.15817
Neg Sort	0.942713	4

## Sheet: Fig 3L
Fig 3L
	10 days
DHT	Relative Cxcl12 mRNA expression	n
Vehicle	0.993228
Vehicle	0.885888
Vehicle	1.15475
Vehicle	0.643775
Vehicle	1.43622
Vehicle	0.886142	6
DHT	0.315222
DHT	0.47442
DHT	0.280884
DHT	0.121334
DHT	0.886962
DHT	1.04734	6

## Sheet: Fig 3m
Fig 3m
	10 days
DHT	CXCL12 (ng/mg total protein)	n
Vehicle
DHT
Vehicle
DHT
Vehicle
DHT
Vehicle
DHT
Vehicle
DHT
Vehicle
DHT
Vehicle
DHT
Vehicle
DHT
Vehicle
DHT
Vehicle
DHT
Vehicle
DHT
Vehicle
DHT
Vehicle
DHT
Vehicle
DHT
Vehicle
DHT
Vehicle	0.558731
Vehicle	0.450966
Vehicle	0.108922
Vehicle	0.0156778
Vehicle	0.607093
Vehicle	0.458258	6
DHT	0.0155159
DHT	0.014228
DHT	0.0151191
DHT	0.0155564
DHT	0.197666
DHT	0.36679	6
Data below the limit of detection (LOD) were set to LOD/√2
LOD for the CXCL12 ELISA kit = 0.044 ng/mL/√2 = 0.031 ng/mL
