# Supplementary material for: Testosterone exacerbates neutrophilia and cardiac injury in myocardial infarction via actions in bone marrow
Source: Nat Commun. 2025 Feb 5;16:1142. doi: 10.1038/s41467-025-56217-x (PMC11799197; doi:10.1038/s41467-025-56217-x)
Supplement: Supplementary file 4 — Source Data [file 41467_2025_56217_MOESM4_ESM.zip › Suppl Fig 5.xlsx]

## Sheet: Suppl Fig 5b-e
Suppl Fig 5b-e			Blood
		Suppl Fig 5b	Suppl Fig 5c	Suppl Fig 5d	Suppl Fig 5e
Genotype	IR (24h reperfusion)	Monocytes (x106/mL)	B cells (x106/mL)	T cells (x106/mL)	Ly6G+ Neutrophils (MFI)	n
Osx1-Cre+/-	IR	0.76464	2.96662	1.81237	38728
Osx1-Cre+/-	IR	0.37354	0.978211	0.816118	34991
Osx1-Cre+/-	IR	0.4077	1.89511	1.17549	19574
Osx1-Cre+/-	IR	0.236	0.981	0.7146	25183
Osx1-Cre+/-	IR	0.37995	1.30014	1.01558	29893
Osx1-Cre+/-	IR	0.23985	1.16805	0.6747	28865	6
O-ARKO	IR	0.2952	1.74273	1.09804	38190
O-ARKO	IR	0.26635	1.26319	0.64386	21289
O-ARKO	IR	0.2378	0.484068	0.581334	28564
O-ARKO	IR	0.50847	1.77863	0.944806	29685
O-ARKO	IR	0.10787	0.739928	0.625522	27198	5
