# Supplementary material for: Testosterone exacerbates neutrophilia and cardiac injury in myocardial infarction via actions in bone marrow
Source: Nat Commun. 2025 Feb 5;16:1142. doi: 10.1038/s41467-025-56217-x (PMC11799197; doi:10.1038/s41467-025-56217-x)
Supplement: Supplementary file 4 — Source Data [file 41467_2025_56217_MOESM4_ESM.zip › Suppl Fig 6.xlsx]

## Sheet: Suppl Fig 6a-d
Suppl Fig 6a-d		Mouse O-ARKO Echo data
	Suppl Fig 6a	Suppl Fig 6b	Suppl Fig 6c	Suppl Fig 6d
Castration	Stroke volume (uL)	EF (%)	Cardiac Output (mL/min)	Heart rate (BPM)	n
Osx1-Cre+/-	53.5684	35.1418	25.0075	331.492
Osx1-Cre+/-	33.2316	28.9921	16.5646	413.793
Osx1-Cre+/-	34.9309	20.1035	16.1936	346.154
Osx1-Cre+/-	43.4038	29.2093	18.8681	385.439
Osx1-Cre+/-	21.7726	14.0817	10.2617	486.486
Osx1-Cre+/-	34.861	22.7879	13.7755	344.828	6
O-ARKO	18.9982	15.5549	9.18476	386.266
O-ARKO	37.6731	32.97	18.8674	393.013
O-ARKO	25.1413	34.5631	12.4967	418.605
O-ARKO	37.8315	27.3521	17.2121	366.599
O-ARKO	18.0419	9.92793	8.72088	409.091
O-ARKO	41.6589	24.1175	18.2558	422.535
O-ARKO	16.0726	25.0107	8.26926	384.615
O-ARKO	18.9315	18.4827	9.29783	436.893
O-ARKO	38.4859	42.6926	15.3786	314.685
O-ARKO	23.0708	22.5107	9.97923	358.566
O-ARKO	36.1402	33.2727	15.3003	359.281	11
