# Supplementary material for: Testosterone exacerbates neutrophilia and cardiac injury in myocardial infarction via actions in bone marrow
Source: Nat Commun. 2025 Feb 5;16:1142. doi: 10.1038/s41467-025-56217-x (PMC11799197; doi:10.1038/s41467-025-56217-x)
Supplement: Supplementary file 4 — Source Data [file 41467_2025_56217_MOESM4_ESM.zip › Suppl Fig 7.xlsx]

## Sheet: Suppl Fig 7a
Suppl Fig 7a		Differential counts bone marrow (% of total nucleated cells)
Genotype	Blasts (%)	Promyelocytes (%)	Myelocytes (%)	Metamyelo-cytes (%)	Bands (%)	Segmented neutrophils (%)	n
Osx1-cre+/-	3	2.6	2.8	6.4	5.4	20.4
Osx1-cre+/-	3.2	2.8	3.8	5.8	6.2	22.8
Osx1-cre+/-	3.6	3.6	3.8	6.6	4.8	18.4
Osx1-cre+/-	2.8	4	3.4	9	5.6	19.6
Osx1-cre+/-	3.2	2.6	3.8	3.6	7.8	22.2
Osx1-cre+/-	2	3	4	6.2	2.6	21
Osx1-cre+/-	2.2	4	2.8	8	6.2	23
Osx1-cre+/-	4	1.6	3.8	5.4	7.4	27
Osx1-cre+/-	3.2	4.4	4.8	4.6	6.8	20.6	9
O-ARKO	2.4	3	3.2	5.2	7.2	19.6
O-ARKO	2.2	3	5	6.2	6.2	19.2
O-ARKO	3.8	1.2	7.2	6.8	8.6	23.4
O-ARKO	4.8	2.6	4.4	7.2	4.2	14.8
O-ARKO	2.4	1.2	1.8	4.4	6.8	20.4
O-ARKO	4	3.2	5.2	5.8	5.4	21.2
O-ARKO	3.25	4.5	3.5	4.5	6.75	21.5
O-ARKO	3.8	3.6	4	4.2	5.4	17
O-ARKO	2.6	2	5	7.4	5.8	26
O-ARKO	3.2	3.8	4.4	3	4.4	17	10

## Sheet: Suppl Fig 7c-e
Suppl Fig 7c-e		Bone marrow neutrophils in O-ARKO (steady state) (FACS)
	Suppl Fig 7c	Suppl Fig 7d	Suppl Fig 7e
Genotype	Total Lin-neg c-kit+ Sca-1- in one femur (x105)	Total Ly6G+ neutrophils in one femur (x106)	BM neutrophils (Ly6G MFI)	n
Osx1-Cre+/-	1.47761	10.7844	33202
Osx1-Cre+/-	1.29948	12.2664	29998
Osx1-Cre+/-	2.97024	12.688	30849
Osx1-Cre+/-	2.46708	11.1228	38864
Osx1-Cre+/-	1.27223	12.5496	31394
Osx1-Cre+/-	1.4731	8.7464	32285
Osx1-Cre+/-	2.61981	15.4336	27198
Osx1-Cre+/-	2.0528	12.5904	29478
Osx1-Cre+/-	1.57452	9.5832	25717
Osx1-Cre+/-	1.6184	11.0352	27581
Osx1-Cre+/-	1.95599	8.8176	21439
Osx1-Cre+/-	2.02402	11.44	27775	12
O-ARKO	2.02205	12.556	28764
O-ARKO	1.19677	13.038	29272
O-ARKO	2.17126	12.5136	29068
O-ARKO	3.1415	12.528	26633
O-ARKO	2.17792	11.234	28664
O-ARKO	1.71565	10.8188	28966
O-ARKO	1.6954	12.3164	29893
O-ARKO	2.59016	8.6256	20201	8

## Sheet: Suppl Fig 7f-g, j-n
Suppl Fig 7f-g and j-n		Blood total cell counts in O-ARKO (steady state)
	FACS	FACS	FACS	FACS	FACS	Sysmex	Sysmex
	Suppl Fig 7f	Suppl Fig 7g	Suppl Fig 7j	Suppl Fig 7k	Suppl Fig 7l	Suppl Fig 7m	Suppl Fig 7n
Genotype	Neutrophils (x106/mL)	Neutrophils (Ly6G MFI)	Monocytes (x106/mL)	B cells (x106/mL)	T cells (x106/mL)	Erythrocytes (x109/mL)	Platelets (x106/mL)	n
Osx1-Cre+/-	2.2005	37136	0.567	1.09672	0.486477	8.6	1351
Osx1-Cre+/-	1.965	34505	0.414	0.3399	0.183546	8.1	1406
Osx1-Cre+/-	1.0872	30958	0.6444	1.12634	0.607925	8.9	1306
Osx1-Cre+/-	0.444	39550	0.3024	1.02406	0.507091	8.9	1154
Osx1-Cre+/-	0.3388	35733	0.08701	0.300785	0.292076	9	1440
Osx1-Cre+/-	0.4194	36748	0.17856	0.559705	0.503615	8.8	1330
Osx1-Cre+/-	1.0767	38324	0.5439	1.27386	0.635897	8.6	1394
Osx1-Cre+/-	1.2376	35859	0.7392	2.22515	1.15405	8.8	1246
Osx1-Cre+/-	0.7942	34025	0.532	1.47005	0.827366	8.5	1290
Osx1-Cre+/-	0.8991	36111	0.2916	0.824191	0.519599	8.8	1248
Osx1-Cre+/-	1.5912	29581	0.6188	0.56202	0.453166	8.4	1265
Osx1-Cre+/-	0.615	44082	0.265	0.85491	0.61502	9.4	1111	12
O-ARKO	1.2256	31948	0.6272	0.870179	0.333859	8.5	1194
O-ARKO	0.884	41536	0.1994	0.549314	0.308018	7.7	1005
O-ARKO	0.4824	34869	0.15246	0.640042	0.430553	8.4	1306
O-ARKO	0.33	34869	0.1665	0.526091	0.355036	9.2	1235
O-ARKO	0.8892	40673	0.4485	1.59145	0.771459	8.7	1139
O-ARKO	1.2768	27775	0.448	0.751853	0.603827	7.3	1241
O-ARKO	1.2341	39967	0.473	1.70796	0.63984	8.4	1005
O-ARKO	1.2246	29375	0.4212	0.54146	0.31498	8.5	1264	8

## Sheet: Suppl Fig 7h
Suppl Fig 7h		Neutrophils in spleen (FACS)
Genotype	Total Neutrophils x106/gram spleen	n
Osx1-cre+/-	40.8546
Osx1-cre+/-	36.7259
Osx1-cre+/-	27.2459
Osx1-cre+/-	22.2893
Osx1-cre+/-	20.3833
Osx1-cre+/-	31.0717
Osx1-cre+/-	26.5529
Osx1-cre+/-	27.6144
Osx1-cre+/-	39.4348
Osx1-cre+/-	55.7984
Osx1-cre+/-	36.9135
Osx1-cre+/-	46.8975
Osx1-cre+/-	26.5432
Osx1-cre+/-	40.3082
Osx1-cre+/-	29.5317
Osx1-cre+/-	37.2384	16
O-ARKO	27.0587
O-ARKO	36.67
O-ARKO	27.2377
O-ARKO	54.1541
O-ARKO	37.5716
O-ARKO	43.6314
O-ARKO	51.6112
O-ARKO	31.8926
O-ARKO	26.6107
O-ARKO	30.5048
O-ARKO	20.5044
O-ARKO	16.1016	12

## Sheet: Suppl Fig 7i
Suppl Fig 7i
		Differential cell counts blood
genotype	Lymphocytes (%)	Neutrophils (%)	Eosinofils (%)	Monocytes (%)	n
Osx1-cre+/-	60	37.5	0.5	2
Osx1-cre+/-	68	24	3	5
Osx1-cre+/-	83	15.5	0.5	1
Osx1-cre+/-	76	22.5	0.5	1
Osx1-cre+/-	64	33	2	1
Osx1-cre+/-	82	18	0	0
Osx1-cre+/-	75	23	1	1
Osx1-cre+/-	62	35	0.5	2.5
Osx1-cre+/-	73.5	22.5	1.5	2.5	9
O-ARKO	85.5	10	3.5	1
O-ARKO	55	44.5	0.5	0
O-ARKO	85	11	0.5	3.5
O-ARKO	66	32.5	0	1.5
O-ARKO	84	13	0	3
O-ARKO	62	33	1	4
O-ARKO	83	13.5	1	2.5
O-ARKO	86	11.5	0.5	2
O-ARKO	71.5	24.5	1.5	2.5	9
