# Supplementary material for: Testosterone exacerbates neutrophilia and cardiac injury in myocardial infarction via actions in bone marrow
Source: Nat Commun. 2025 Feb 5;16:1142. doi: 10.1038/s41467-025-56217-x (PMC11799197; doi:10.1038/s41467-025-56217-x)
Supplement: Supplementary file 4 — Source Data [file 41467_2025_56217_MOESM4_ESM.zip › Fig 1.xlsx]

## Sheet: Fig 1a
Fig 1a
		Neutrophils in Blood
Sex	24 h Reperfusion	Total CD11b+ Ly6G+ (x106/mL)	n
F	IR	0.5736
F	IR	0.708
F	IR	0.2925
F	IR	0.8711
F	IR	1.1952	5
M	IR	2.0832
M	IR	1.372
M	IR	0.7644
M	IR	1.8942	4

## Sheet: Fig 1b
Fig 1b
Sex	24h reperfusion	Area at risk (% of LV)	MI size (% of Area at risk)	n
F	IR	46.2699	15.194
F	IR	48.8314	10.4935
F	IR	48.0243	21.6569
F	IR	41.2366	15.39
F	IR	45.7515	18.6562
F	IR	50.8297	13.9022
F	IR	43.2224	16.1652
F	IR	41.3475	13.1636
F	IR	49.2715	20.6167
F	IR	52.311	18.1168	10
M	IR	48.6115	28.3118
M	IR	47.926	27.1965
M	IR	52.1356	24.2588
M	IR	46.1382	24.6431
M	IR	41.68	31.8514
M	IR	56.1028	29.4167
M	IR	46.0714	29.1161	7

## Sheet: Fig 1c
Fig 1c
			Neutrophils in blood
Sex	Castration	24 Reperfusion	Total CD11b+ Ly6G+ (x106/mL)	n
M	Sham-ORX	IR	1.1616
M	Sham-ORX	IR	1.3776
M	Sham-ORX	IR	1.522
M	Sham-ORX	IR	3.06	4
M	ORX	IR	0.3519
M	ORX	IR	1.2059
M	ORX	IR	0.6888
M	ORX	IR	0.459	4

## Sheet: Fig 1d
Fig 1d
Castration	Sex	24h reperfusion	Total LV yta	AAR (%)	Area at risk (% of LV)	MI size (% of Area at risk)	n
Sham	M	IR	56708	45.1753	45.1753	24.7638
Sham	M	IR	49837	44.2121	44.2121	28.3289
Sham	M	IR	50686	55.8714	55.8714	29.0688
Sham	M	IR	51180	54.7011	54.7011	22.7425	4
ORX	M	IR	59129	43.0922	43.0922	16.821
ORX	M	IR	52337	44.3109	44.3109	18.6969
ORX	M	IR	51403	43.3496	43.3496	12.9247
ORX	M	IR	53227	51.7087	51.7087	15.7614
ORX	M	IR	56449	48.3498	48.3498	19.1917
ORX	M	IR	38831	48.6235	48.6235	18.1664	6

## Sheet: Fig 1e-g
Fig 1e-g			ORX, leukocytes in left ventricle 48h post MI (FACS)
		Fig 1e	Fig 1f	Fig 1g
Castration	MI (perm ligated)	Neutrophils/g (x106)	Monocytes/g (x106)	Macrophages/g (x106)	n
Sham	sham-MI	0.57782	4.30025	0.460227
Sham	sham-MI	0.48736	3.37766	0.388412
Sham	sham-MI	0.371045	2.89526	0.199244
Sham	sham-MI	0.273157	2.29311	0.225752
Sham	sham-MI	0.243894	3.18709	0.217722	5
ORX	sham-MI	0.107579	2.71217	0.0646812
ORX	sham-MI	0.165144	3.15597	0.235591
ORX	sham-MI	0.178419	2.80585	0.242477
ORX	sham-MI	0.192607	2.83903	0.174337
ORX	sham-MI	0.317859	2.60601	0.0960965	5
Castration	MI (perm ligated)	Neutrophils/g (x106)	Monocytes/g (x106)	Macrophages/g (x106)	n
Sham	MI	2.23786	5.89146	0.411817
Sham	MI	2.71208	4.58789	0.538485
Sham	MI	2.83784	4.12934	0.158922
Sham	MI	3.27074	5.87354	0.337457
Sham	MI	2.17127	7.19391	0.491966
Sham	MI	1.05482	3.08883	0.169366
Sham	MI	2.38875	4.9326	0.081873
Sham	MI	2.55927	6.17297	0.334952
Sham	MI	1.9324	6.73829	0.29759	9
ORX	MI	2.39254	6.46308	0.299898
ORX	MI	0.930997	4.15611	0.22941
ORX	MI	1.5073	6.12625	0.422892
ORX	MI	1.29318	6.41862	1.12993
ORX	MI	2.33345	7.19953	0.600633
ORX	MI	0.538276	5.18599	0.284429
ORX	MI	0.514717	5.33802	0.376869
ORX	MI	1.0805	6.74973	0.277221
ORX	MI	1.14486	5.46834	0.0990682	9

## Sheet: Fig 1h
Fig 1h		MI size (% of LV) = Area at risk (at 24 hrs)
Castration	MI (perm ligated)	Area at risk (% of LV)	n
Sham	MI	48
Sham	MI	58
Sham	MI	34
Sham	MI	45
Sham	MI	44
Sham	MI	55
Sham	MI	47
Sham	MI	53
Sham	MI	56
Sham	MI	53
Sham	MI	36
Sham	MI	50
Sham	MI	55
Sham	MI	45
Sham	MI	56
Sham	MI	42
Sham	MI	47
Sham	MI	44	18
ORX	MI	41
ORX	MI	50
ORX	MI	52
ORX	MI	53
ORX	MI	56
ORX	MI	58
ORX	MI	44
ORX	MI	37.5
ORX	MI	42
ORX	MI	41
ORX	MI	47
ORX	MI	39
ORX	MI	48
ORX	MI	50	14

## Sheet: Fig 1i
Fig 1i			ORX-MI Survival data
Castration	MI (perm ligated)	Date of MI-surgery	Date of death	Cause of death	Days post MI Death	Total n	Surviving (days)	Survival n
Sham	MI	2021-04-05	2021-04-09	Rupture	4		4
Sham	MI	2021-04-05	2021-04-10	Rupture	4		4
Sham	MI						21
Sham	MI						2
Sham	MI	2021-04-05	2021-04-08	Rupture	3		3
Sham	MI	2021-04-03	2021-04-06	Rupture	3		3
Sham	MI						21
Sham	MI	2021-04-03	2021-04-05	Rupture	2		2
Sham	MI						21
Sham	MI	2021-04-10	2021-04-16	Rupture	6		6
Sham	MI						21
Sham	MI	2021-04-10	2021-04-15	Rupture	5		5
Sham	MI						21
Sham	MI						21
Sham	MI						21
Sham	MI						21
Sham	MI	2021-04-12	2021-04-20	Rupture	8		8
Sham	MI					18	21	10
ORX	MI						21
ORX	MI						21
ORX	MI						21
ORX	MI						21
ORX	MI	2021-04-03	2021-04-15	Heart failure?	12		12
ORX	MI						21
ORX	MI						21
ORX	MI						21
ORX	MI						21
ORX	MI						21
ORX	MI						21
ORX	MI						21
ORX	MI						21
ORX	MI	2021-04-12	2021-04-20	Rupture	8	14	8	12

## Sheet: Fig 1j
Fig 1j			ORX-Rupture Fig
Castration	MI (perm ligated)	Date of MI-surgery	Date of death	Ruptured mice	Days post MI Rupture	Total n	Rupture n	Rupture rate
Sham	MI	2021-04-05	2021-04-09	Rupture	4
Sham	MI	2021-04-05	2021-04-10	Rupture	4
Sham	MI
Sham	MI
Sham	MI	2021-04-05	2021-04-08	Rupture	3
Sham	MI	2021-04-03	2021-04-06	Rupture	3
Sham	MI
Sham	MI	2021-04-03	2021-04-05	Rupture	2
Sham	MI
Sham	MI	2021-04-10	2021-04-16	Rupture	6
Sham	MI
Sham	MI	2021-04-10	2021-04-15	Rupture	5
Sham	MI
Sham	MI
Sham	MI
Sham	MI
Sham	MI	2021-04-12	2021-04-20	Rupture	8
Sham	MI					18	8	8/18 = 44.4%
ORX	MI
ORX	MI
ORX	MI
ORX	MI
ORX	MI
ORX	MI
ORX	MI
ORX	MI
ORX	MI
ORX	MI
ORX	MI
ORX	MI
ORX	MI
ORX	MI	2021-04-12	2021-04-20	Rupture	8	14	1	1/14 = 7.1%

## Sheet: Fig 1k
Fig 1k			LV vol diastole (uL)
		Baseline					24h post MI					3 w post MI
Castration	MI (perm ligated)	LV vol diastole (uL)	n		Castration	MI (perm ligated)	LV vol diastole (uL)	n		Castration	MI (perm ligated)	LV vol diastole (uL)	n
Sham	MI	51.7885			Sham	MI	75.2878			Sham	MI	86.1486
Sham	MI	70.6564			Sham	MI	79.1289			Sham	MI	267.574
Sham	MI	40.1584			Sham	MI	74.5313			Sham	MI	233.711
Sham	MI	70.5956			Sham	MI	90.0908			Sham	MI	227.303
Sham	MI	58.0652			Sham	MI	85.5685			Sham	MI	154.856
Sham	MI	55.5206			Sham	MI	84.3426			Sham	MI	208.924
Sham	MI	45.9034			Sham	MI	95.2369			Sham	MI	383.843
Sham	MI	49.2358			Sham	MI	98.94			Sham	MI	271.293
Sham	MI	62.7662	9		Sham	MI	84.6936			Sham	MI	176.034	9
ORX	MI	64.1097			Sham	MI	78.1675	10		ORX	MI	180.207
ORX	MI	52.7869			ORX	MI	86.757			ORX	MI	140.398
ORX	MI	43.9892			ORX	MI	69.07			ORX	MI	114.135
ORX	MI	54.0336			ORX	MI	66.7474			ORX	MI	182.403
ORX	MI	78.4939			ORX	MI	74.99			ORX	MI	149.212
ORX	MI	46.5367			ORX	MI	83.3991			ORX	MI	171.81
ORX	MI	54.8802			ORX	MI	77.7271			ORX	MI	207.242
ORX	MI	44.8993			ORX	MI	103.971			ORX	MI	140.805
ORX	MI	44.8959	9		ORX	MI	83.957			ORX	MI	143.188
					ORX	MI	64.5698			ORX	MI	146.624
					ORX	MI	88.2257			ORX	MI	150.345
					ORX	MI	88.5318			ORX	MI	132.901	12
					ORX	MI	78.2426	12

## Sheet: Fig 1m
Fig 1m
Sex	Castration	MI (perm ligated)	Vehicle/ Testosterone	MPO (ng/mL)	n
M	ORX	MI	Vehicle	409.6
M	ORX	MI	Vehicle	467.1
M	ORX	MI	Vehicle	653.55
M	ORX	MI	Vehicle	493.65
M	ORX	MI	Vehicle	1000.5
M	ORX	MI	Vehicle	338.25
M	ORX	MI	Vehicle	1425.35
M	ORX	MI	Vehicle	685.75	8
M	ORX	MI	Testo	784.85
M	ORX	MI	Testo	899.75
M	ORX	MI	Testo	1052
M	ORX	MI	Testo	672.95
M	ORX	MI	Testo	609.4
M	ORX	MI	Testo	608.35
M	ORX	MI	Testo	929.85
M	ORX	MI	Testo	1115.9
M	ORX	MI	Testo	1877.5	9

[truncated: 1 more sheets: Fig 1n]
