# Supplementary material for: Testosterone exacerbates neutrophilia and cardiac injury in myocardial infarction via actions in bone marrow
Source: Nat Commun. 2025 Feb 5;16:1142. doi: 10.1038/s41467-025-56217-x (PMC11799197; doi:10.1038/s41467-025-56217-x)
Supplement: Supplementary file 4 — Source Data [file 41467_2025_56217_MOESM4_ESM.zip › Fig 2.xlsx]

## Sheet: Fig 2b
Fig 2b
		Neutrophils in blood
Genotype	24h reperfusion	Total CD11b+ Ly6G+ (x106/mL)	n
Osx1-Cre+/-	IR	2.2599
Osx1-Cre+/-	IR	1.5352
Osx1-Cre+/-	IR	1.728
Osx1-Cre+/-	IR	1.96
Osx1-Cre+/-	IR	2.2644
Osx1-Cre+/-	IR	1.7043	6
O-ARKO	IR	0.8528
O-ARKO	IR	1.183
O-ARKO	IR	1.5283
O-ARKO	IR	1.7391
O-ARKO	IR	0.7038	5

## Sheet: Fig 2c
Fig 2c
Genotype	Sex	IR (24 h reperfusion)	Area at risk (% of LV)	MI size (% of Area at risk)	n
Osx1-Cre	M	IR	56.5855	28.7645
Osx1-Cre	M	IR	50.3692	29.1598
Osx1-Cre	M	IR	58.0501	31.3153
Osx1-Cre	M	IR	49.0981	30.7888
Osx1-Cre	M	IR	43.8977	35.8404
Osx1-Cre	M	IR	51.7521	26.3091
Osx1-Cre	M	IR	55.8179	29.7137	7
O-ARKO	M	IR	46.4643	16.9293
O-ARKO	M	IR	45.7034	21.4952
O-ARKO	M	IR	45.1329	21.8464
O-ARKO	M	IR	50.6688	20.0596	4

## Sheet: Fig 2d-f
Fig 2d-f		O-ARKO, leukocytes in left ventricle 48h post MI (FACS)
		Fig 2d	Fig 2e	Fig 2f
Genotype	no MI	Neutrophils/g (x106)	Monocytes/g (x106)	Macrophages/g (x106)	n
Osx1-Cre+/- (C57)	no MI/intact mice	0.0303361	1.46941	0.525074
Osx1-Cre+/- (C57)	no MI/intact mice	0.0244923	1.48503	0.252734
Osx1-Cre+/- (C57)	no MI/intact mice	0.0347676	1.09849	0.284332
Osx1-Cre+/- (C57)	no MI/intact mice	0.0604843	0.711856	0.194308
Osx1-Cre+/- (C57)	no MI/intact mice	0.0190621	0.906294	0.437011
Osx1-Cre+/- (C57)	no MI/intact mice	0.0404511	1.40393	0.594817	6
O-ARKO	no MI/intact mice	0.0299664	1.83622	0.495265
O-ARKO	no MI/intact mice	0.0183929	1.11586	0.297375
O-ARKO	no MI/intact mice	0.017971	0.839348	0.194812
O-ARKO	no MI/intact mice	0.0143295	0.862755	0.225493
O-ARKO	no MI/intact mice	0.0506051	1.63403	0.521684
O-ARKO	no MI/intact mice	0.0178882	0.826092	0.266975
O-ARKO	no MI/intact mice	0.0207865	0.661787	0.288105
O-ARKO	no MI/intact mice	0.0427956	0.674	0.25543	8
Genotype	MI (perm ligation)	Neutrophils/g (x106)	Monocytes/g (x106)	Macrophages/g (x106)	n
Osx1-Cre+/- (C57)	MI	2.57103	4.34274	1.18178
Osx1-Cre+/- (C57)	MI	2.1795	7.02966	1.25152
Osx1-Cre+/- (C57)	MI	1.91059	4.25522	0.712308
Osx1-Cre+/- (C57)	MI	0.860399	3.48343	0.544537
Osx1-Cre+/- (C57)	MI	0.682494	2.83436	0.321227
Osx1-Cre+/- (C57)	MI	0.991977	4.50283	0.229842
Osx1-Cre+/- (C57)	MI	1.68851	5.11926	0.383386
Osx1-Cre+/- (C57)	MI	1.65075	3.44768	0.250155
Osx1-Cre+/- (C57)	MI	1.93639	4.63724	0.176703
Osx1-Cre+/- (C57)	MI	2.36118	6.04337	0.241227	10
O-ARKO	MI	0.334066	6.37341	2.91019
O-ARKO	MI	0.718085	4.29673	0.600313
O-ARKO	MI	0.469741	3.17511	0.722318
O-ARKO	MI	1.07061	4.54754	0.219358
O-ARKO	MI	0.720662	3.78656	0.457148
O-ARKO	MI	0.514325	3.86187	0.595883
O-ARKO	MI	1.27832	4.62658	0.276006
O-ARKO	MI	1.09308	4.27841	0.120537
O-ARKO	MI	1.00159	3.2854	0.11815
O-ARKO	MI	1.38041	5.56612	0.216234
O-ARKO	MI	0.58057	2.41332	0.116197
O-ARKO	MI	1.26327	4.09404	0.0470149
O-ARKO	MI	1.62174	4.09867	0.0689378
O-ARKO	MI	0.337007	2.67863	0.110811	14

## Sheet: Fig 2g
Fig 2g			24 h
Genotype	MI (perm ligation)	Area at risk (% of LV)	n
Osx1-Cre+/-	MI	50
Osx1-Cre+/-	MI	44
Osx1-Cre+/-	MI	44
Osx1-Cre+/-	MI	47
Osx1-Cre+/-	MI	34
Osx1-Cre+/-	MI	41
Osx1-Cre+/-	MI	41
Osx1-Cre+/-	MI	37.5
Osx1-Cre+/-	MI	31
Osx1-Cre+/-	MI	44
Osx1-Cre+/-	MI	37.5	11
O-ARKO	MI	47
O-ARKO	MI	53
O-ARKO	MI	31
O-ARKO	MI	44
O-ARKO	MI	41
O-ARKO	MI	44
O-ARKO	MI	37.5
O-ARKO	MI	37.5
O-ARKO	MI	37.5
O-ARKO	MI	34
O-ARKO	MI	37.5
O-ARKO	MI	31	12

## Sheet: Fig 2h
Fig 2h			O-ARKO-MI Survival Fig
Genotype	MI (perm ligation)	Date of MI-surgery	Date of death	Cause of death	Days post-MI death	Total n	Surviving (days)	Survival n
Osx1-Cre+/-	MI	2020-09-14	2020-09-20	Rupture	6		6
Osx1-Cre+/-	MI						21
Osx1-Cre+/-	MI	2020-09-14	2020-09-19	Rupture	5		5
Osx1-Cre+/-	MI	2020-09-16	2020-09-23	Heart failure?	7		7
Osx1-Cre+/-	MI	2020-09-16	2020-09-22	Rupture	6		6
Osx1-Cre+/-	MI	2020-12-16	2020-12-22	Rupture	6		6
Osx1-Cre+/-	MI						21
Osx1-Cre+/-	MI						21
Osx1-Cre+/-	MI						21
Osx1-Cre+/-	MI						21
Osx1-Cre+/-	MI	2020-11-13	2020-11-17	Rupture	4		4
Osx1-Cre+/-	MI					12	21	6
O-ARKO	MI						21
O-ARKO	MI						21
O-ARKO	MI						21
O-ARKO	MI	2020-11-16	2020-11-22	Heart failure?	6		6
O-ARKO	MI						21
O-ARKO	MI						21
O-ARKO	MI						21
O-ARKO	MI						21
O-ARKO	MI						21
O-ARKO	MI						21
O-ARKO	MI						21
O-ARKO	MI						21
O-ARKO	MI					13	21	12

## Sheet: Fig 2i
Fig 2i			O-ARKO-MI Rupture Fig
Genotype	MI (perm ligation)	Date of MI-surgery	Date of death	Cause of death	Days post-MI Rupture	Total n	Rupture n	Rupture rate
Osx1-Cre+/-	MI	2020-09-14	2020-09-20	Rupture	6
Osx1-Cre+/-	MI
Osx1-Cre+/-	MI	2020-09-14	2020-09-19	Rupture	5
Osx1-Cre+/-	MI
Osx1-Cre+/-	MI	2020-09-16	2020-09-22	Rupture	6
Osx1-Cre+/-	MI	2020-12-16	2020-12-22	Rupture	6
Osx1-Cre+/-	MI
Osx1-Cre+/-	MI
Osx1-Cre+/-	MI
Osx1-Cre+/-	MI
Osx1-Cre+/-	MI	2020-11-13	2020-11-17	Rupture	4
Osx1-Cre+/-	MI					12	5	5/12 = 41.7%
O-ARKO	MI
O-ARKO	MI
O-ARKO	MI
O-ARKO	MI
O-ARKO	MI
O-ARKO	MI
O-ARKO	MI
O-ARKO	MI
O-ARKO	MI
O-ARKO	MI
O-ARKO	MI
O-ARKO	MI
O-ARKO	MI					13	0	0/13 = 0%

## Sheet: Fig 2j
Fig 2j			LV volume diastole (uL)
		Baseline					24 h post MI					3 w post MI
Genotype	MI (perm ligation)	LV vol diast (uL)	n		Genotype	MI (perm ligation)	LV vol diast (uL)	n		Genotype	MI (perm ligation)	LV vol diast (uL)	n
Osx1-Cre+/-	MI	52.2378			Osx1-Cre+/-	MI	102.169			Osx1-Cre+/-	MI	152.435
Osx1-Cre+/-	MI	76.979			Osx1-Cre+/-	MI	82.0267			Osx1-Cre+/-	MI	114.623
Osx1-Cre+/-	MI	91.907			Osx1-Cre+/-	MI	115.443			Osx1-Cre+/-	MI	173.755
Osx1-Cre+/-	MI	70.4743			Osx1-Cre+/-	MI	101.787			Osx1-Cre+/-	MI	148.596
Osx1-Cre+/-	MI	71.4539			Osx1-Cre+/-	MI	81.8284			Osx1-Cre+/-	MI	154.617
Osx1-Cre+/-	MI	72.909			Osx1-Cre+/-	MI	88.8828			Osx1-Cre+/-	MI	152.98	6
Osx1-Cre+/-	MI	42.9074			Osx1-Cre+/-	MI	79.183			O-ARKO	MI	122.136
Osx1-Cre+/-	MI	51.4085			Osx1-Cre+/-	MI	58.0665			O-ARKO	MI	114.265
Osx1-Cre+/-	MI	59.2655			Osx1-Cre+/-	MI	60.915			O-ARKO	MI	72.7401
Osx1-Cre+/-	MI	61.0447			Osx1-Cre+/-	MI	50.9508			O-ARKO	MI	138.313
Osx1-Cre+/-	MI	49.5143			Osx1-Cre+/-	MI	55.5183	11		O-ARKO	MI	181.728
Osx1-Cre+/-	MI	30.9315	12		O-ARKO	MI	74.6305			O-ARKO	MI	172.733
O-ARKO	MI	72.2085			O-ARKO	MI	111.002			O-ARKO	MI	64.263
O-ARKO	MI	60.2328			O-ARKO	MI	46.4887			O-ARKO	MI	102.428
O-ARKO	MI	65.7545			O-ARKO	MI	72.7202			O-ARKO	MI	90.1465
O-ARKO	MI	48.6044			O-ARKO	MI	69.2477			O-ARKO	MI	102.488
O-ARKO	MI	34.6298			O-ARKO	MI	66.0092			O-ARKO	MI	108.618	11
O-ARKO	MI	50.7734			O-ARKO	MI	79.4511
O-ARKO	MI	53.9947			O-ARKO	MI	53.9873
O-ARKO	MI	49.8793			O-ARKO	MI	55.9015
O-ARKO	MI	55.0914			O-ARKO	MI	80.5225
O-ARKO	MI	55.4422	10		O-ARKO	MI	54.0013
					O-ARKO	MI	52.4648	12
