# Supplementary material for: Testosterone exacerbates neutrophilia and cardiac injury in myocardial infarction via actions in bone marrow
Source: Nat Commun. 2025 Feb 5;16:1142. doi: 10.1038/s41467-025-56217-x (PMC11799197; doi:10.1038/s41467-025-56217-x)
Supplement: Supplementary file 4 — Source Data [file 41467_2025_56217_MOESM4_ESM.zip › Suppl Fig 1.xlsx]

## Sheet: Suppl Fig 1a
Suppl Fig 1a
Sex	24h reperfusion	Testosterone conc (pg/mL)	n
F	IR	23.5102
F	IR	28.3535
F	IR	12.7883
F	IR	7.96247
F	IR	5.6
F	IR	8.16902
F	IR	12.8878
F	IR	12.9572
F	IR	10.1828
F	IR	5.6	10
M	IR	163.66
M	IR	135.799
M	IR	115.14
M	IR	144.117
M	IR	260.771
M	IR	91.7769
M	IR	211.336
M	IR	228.444
M	IR	176.631
M	IR	12481.1	10

## Sheet: Suppl Fig 1b
Suppl Fig 1b
Sex	MI	Testosterone conc (pg/mL)	n
M	sham-MI	172.636
M	sham-MI	240.735
M	sham-MI	230.616
M	sham-MI	157.055
M	sham-MI	5379.14
M	sham-MI	157.611
M	sham-MI	132.483	7
M	MI	142.101
M	MI	718.208
M	MI	208.868
M	MI	197.19
M	MI	252.023
M	MI	235.95
M	MI	208.51	7

## Sheet: Suppl Fig 1c
Suppl Fig 1c
Sex	Castration	Testosterone (pg/mL)	n
M	Sham	418.461
M	Sham	183.868
M	Sham	189.876
M	Sham	322.194
M	Sham	172.286
M	Sham	206.592
M	Sham	132.403
M	Sham	213.974
M	Sham	743.644
M	Sham	211.078
M	Sham	14409.7	11
M	ORX	19.0412
M	ORX	21.3812
M	ORX	63.0023
M	ORX	27.43
M	ORX	58.7507
M	ORX	18.5804
M	ORX	15.5385
M	ORX	18.3579
M	ORX	15.3619
M	ORX	13.949
M	ORX	22.0445	11
