# Supplementary material for: Testosterone exacerbates neutrophilia and cardiac injury in myocardial infarction via actions in bone marrow
Source: Nat Commun. 2025 Feb 5;16:1142. doi: 10.1038/s41467-025-56217-x (PMC11799197; doi:10.1038/s41467-025-56217-x)
Supplement: Supplementary file 4 — Source Data [file 41467_2025_56217_MOESM4_ESM.zip › Suppl Fig 3.xlsx]

## Sheet: Suppl Fig 3b-e
Supplemental Fig 3b-e			Mouse ORX Echo data 3w post-MI
	Suppl Fig 3b	Suppl Fig 3c	Suppl Fig 3d	Suppl Fig 3e
Castration	Stroke volume (uL)	EF (%)	Cardiac Output (mL/min)	Heart rate (BPM)	n
Sham	22.1178	8.26606	10.8826	492.027
Sham	33.9133	14.5108	14.3352	422.701
Sham	34.9874	19.8753	14.6382	376.307
Sham	39.4049	17.3358	16.3368	414.587
Sham	33.9827	21.9447	13.2735	390.597
Sham	35.2749	16.8841	18.0554	511.848
Sham	57.8181	15.063	26.9153	465.517
Sham	32.7501	32.6943	13.5778	414.587
Sham	51.1541	18.8557	24.942	487.585	9
ORX	27.9767	15.5248	13.5189	483.221
ORX	38.3818	27.3379	20.5209	534.653
ORX	28.835	25.2641	10.3119	357.616
ORX	40.8474	22.3941	18.8125	460.554
ORX	32.1822	21.5681	17.643	548.223
ORX	24.8462	14.4614	12.4519	501.16
ORX	24.0716	18.1125	12.9901	466.523
ORX	41.5503	20.0492	22.215	534.653
ORX	26.3119	18.6868	12.3821	470.588
ORX	38.6212	26.9724	19.7682	511.848
ORX	41.7902	28.5015	23.0862	552.43
ORX	49.5077	32.9295	22.9478	463.519	12
