# Supplementary material for: Testosterone exacerbates neutrophilia and cardiac injury in myocardial infarction via actions in bone marrow
Source: Nat Commun. 2025 Feb 5;16:1142. doi: 10.1038/s41467-025-56217-x (PMC11799197; doi:10.1038/s41467-025-56217-x)
Supplement: Supplementary file 4 — Source Data [file 41467_2025_56217_MOESM4_ESM.zip › Suppl Fig 4.xlsx]

## Sheet: Suppl Fig 4b
Suppl Fig 4b
	Femur				Spleen				Heart Left ventricle
Genotype	AR DNA	n		Genotype	AR DNA	n		Genotype	AR DNA	n
Osx1-Cre+/-	0.949361			Osx1-Cre+/-	1.00581			Osx1-Cre+/-	1.00745
Osx1-Cre+/-	1.00375			Osx1-Cre+/-	1.06234			Osx1-Cre+/-	0.867508
Osx1-Cre+/-	1.00761			Osx1-Cre+/-	1.03096			Osx1-Cre+/-	1.02364
Osx1-Cre+/-	0.999329			Osx1-Cre+/-	0.928024			Osx1-Cre+/-	0.962757
Osx1-Cre+/-	1.01887			Osx1-Cre+/-	1.01049			Osx1-Cre+/-	1.01421
Osx1-Cre+/-	1.02226			Osx1-Cre+/-	0.997825			Osx1-Cre+/-	1.12445	6
Osx1-Cre+/-	1.01585			Osx1-Cre+/-	0.96456	7		O-ARKO	0.858118
Osx1-Cre+/-	0.982968	8		O-ARKO	0.980907			O-ARKO	0.952646
O-ARKO	0.574627			O-ARKO	1.08309			O-ARKO	0.957061
O-ARKO	0.675104			O-ARKO	0.94583			O-ARKO	1.03013
O-ARKO	0.407604			O-ARKO	0.98786			O-ARKO	0.86323
O-ARKO	0.386845			O-ARKO	1.03144			O-ARKO	1.1459
O-ARKO	0.604156			O-ARKO	0.900019			O-ARKO	0.966551
O-ARKO	0.516591			O-ARKO	1.23074	7		O-ARKO	1.04782
O-ARKO	0.607802							O-ARKO	0.974005	9
O-ARKO	0.39978	8
